# Supplementary material for: The Clinical Impact of Combining Neutrophil-to-Lymphocyte Ratio with Sarcopenia for Improved Discrimination of Progression-Free Survival in Patients with Colorectal Cancer
Source: J Clin Med. 2022 Jan 15;11(2):431. doi: 10.3390/jcm11020431 (PMC8780466; doi:10.3390/jcm11020431)
Supplement: Supplementary file 1 [file jcm-11-00431-s001.zip]

Archive with 1 entries (1 files):
- jcm-1447673-supplementary.pdf
